# Supplementary material for: Identification of Floral Scent in Chrysanthemum Cultivars and Wild Relatives by Gas Chromatography-Mass Spectrometry
Source: Molecules. 2015 Mar 25;20(4):5346–59. doi: 10.3390/molecules20045346 (PMC6272594; doi:10.3390/molecules20045346)
Supplement: Supplementary file 1 [file molecules-20-05346-s001.zip]

Archive with 2 entries (2 files):
- Table S1.xlsx
- Table S2.xls
