# Supplementary material for: Identification of Floral Scent in Chrysanthemum Cultivars and Wild Relatives by Gas Chromatography-Mass Spectrometry
Source: Molecules. 2015 Mar 25;20(4):5346–59. doi: 10.3390/molecules20045346 (PMC6272594; doi:10.3390/molecules20045346)
Supplement: Supplementary file 1 [file molecules-20-05346-s001.zip › Table S1.xlsx]

## Sheet: Sheet1
Table S1. Types and proportions of floral scent volatile compounds in 29 chrysanthemum cultivars and 10 wild relatives.
Compounds	Relative contenes (%)
	1		2		3		4		5		6		7		8		9		10		11		12		13		14		15		16		17		18		19		20		21		22		23		24		25
	Mean	SE1	Mean	SE	Mean	SE	Mean	SE	Mean	SE	Mean	SE	Mean	SE	Mean	SE	Mean	SE	Mean	SE	Mean	SE	Mean	SE	Mean	SE	Mean	SE	Mean	SE	Mean	SE	Mean	SE	Mean	SE	Mean	SE	Mean	SE	Mean	SE	Mean	SE	Mean	SE	Mean	SE	Mean
Methyl isovalerate	0	0	0	0	0	0	0	0	0	0	0	0	0	0	0	0	0	0	0	0	0	0	0	0	0	0	0	0	0	0	0	0	0	0	0	0	0	0	0	0	0	0	0	0	0	0	0	0	0
1-Octene	1.78428	0.062287	0.763719	0.0675448	0.553204	0.0759356	0	0	0	0	0	0	0	0	0	0	0	0	0.607743	0.0689032	0	0	0	0	0	0	0	0	0	0	0	0	0	0	0	0	0	0	0	0	0	0	0	0	0	0	0	0	0
Santolina triene	0	0	0	0	0	0	0	0	0	0	0	0	0	0	0.646364	0.0969047	0	0	0.612839	0.0330234	0	0	0	0	0.48705	0.0312155	0	0	0	0	0	0	0	0	0	0	0	0	0	0	0	0	0	0	0.646152	0.0399048	0	0	0
α-Phellandrene	0	0	0	0	0.377904	0.030994	0	0	1.54122	0.223036	0	0	0	0	0	0	3.40954	0.402369	0	0	0	0	0	0	0	0	0	0	5.50429	0.474825	0	0	0	0	0	0	4.19227	0.423845	0	0	0	0	3.21256	0.268587	0	0	0	0	0
4-Methyl-1-(1-methylethyl)bicyclo[3.1.0]hexane didehydro deriv	0	0	0	0	0	0	0	0	0	0	0	0	0	0	0	0	0.548324	0.0110583	0	0	0	0	0	0	0	0	0	0	0	0	0	0	0	0	0	0	0	0	0	0	0	0	0	0	0	0	0	0	0
α-Thujene	0	0	0	0	0.270181	0.0227761	0.233309	0.0172682	0.624731	0.0467752	0	0	0	0	0	0	0	0	0	0	0	0	0.747835	0.0739265	0	0	0	0	0	0	0	0	0	0	0	0	0	0	0	0	0	0	0	0	0	0	0	0	0
α-Pinenea	0.716826	0.02473	2.61422	0.104315	2.14419	0.167933	1.02042	0.091944	11.2413	0.868393	0	0	3.91741	0.0858868	1.53089	0.100167	2.18235	0.19278	0.794926	0.0430769	3.51776	0.164803	8.60937	0.208023	0	0	4.45283	0.773024	12.2904	0.706201	5.19308	0.205964	16.2202	1.66981	38.4424	3.98571	3.26567	0.317834	8.35551	0.822646	14.8949	2.83653	5.59175	0.383622	0.737179	0.0846365	7.69794	0.535264	0.564782
α-Pineneb	3.41873	0.379014	0	0	0	0	0	0	0	0	0	0	0	0	0	0	0	0	0	0	0	0	0	0	0	0	0	0	0	0	0	0	0	0	0	0	0	0	0	0	0	0	0	0	0	0	0	0	0
α-pinenec	0	0	0.467217	0.0423397	0	0	0	0	0	0	8.51878	0.852234	0	0	0	0	0	0	0	0	0	0	0	0	10.9966	0.865607	0	0	0	0	0	0	0	0	0	0	0	0	0	0	0	0	0	0	0	0	0	0	0
Camphene	13.847	1.79941	7.66999	0.410683	1.48987	0.165369	1.23323	0.173355	8.50072	0.781604	10.9306	0.556523	2.86425	0.179402	0.77091	0.144838	0.746596	0.0125373	1.18842	0.134001	0.782334	0.0476663	2.52743	0.207296	7.64687	0.90871	9.86231	1.45636	11.1243	0.572315	3.51063	0.280986	11.9924	1.46352	0	0	6.95556	0.125479	2.00125	0.239658	7.16273	0.510914	7.55088	0.51914	0	0	0	0	0.749173
Thuj-3-en-2-ol	0	0	0	0	0	0	0	0	0	0	0	0	0	0	0	0	0	0	0	0	0	0	0	0	0	0	0	0	0	0	0	0	0	0	0	0	0	0	0	0	0	0	0	0	0	0	0	0	0
Benzaldehyde	0	0	0	0	0	0	0.302241	0.0297095	0	0	0	0	0	0	0	0	0.29791	0.0133555	0	0	0	0	0	0	0	0	0	0	0	0	0	0	0	0	0	0	0	0	0	0	0	0	0	0	0	0	0	0	0
Sabinene	0	0	0	0	0	0	2.58709	0.203059	1.14894	0.113039	0	0	1.33631	0.00279992	0	0	0	0	0	0	0	0	0	0	0	0	0	0	0	0	0	0	0	0	0	0	0	0	0	0	6.19453	0.744916	0	0	0	0	3.12616	0.314133	0
β-Thujene	6.70507	0.141665	0	0	8.44894	1.06578	0	0	0	0	0	0	1.09704	0.168222	2.04478	0.115211	2.73362	0.133491	1.95316	0.206846	3.41742	0.21065	5.33158	0.3723	0	0	0	0	0	0	0	0	0	0	0	0	0	0	4.55484	0.504017	0	0	4.51714	0.713182	2.04762	0.125319	0	0	1.90521
β-Phellandrene	0	0	6.04433	0.677777	0	0	0	0	0	0	0	0	0	0	0	0	0	0	0	0	0	0	0	0	9.85468	0.90951	3.21028	0.212976	0	0	2.36581	0.184908	21.1618	3.4805	11.0092	1.14395	0	0	0	0	0	0	0	0	0	0	0	0	0
β-Pinenea	0	0	0	0	0	0	0	0	0	0	0	0	0	0	0	0	0	0	0	0	0	0	0	0	12.7101	1.04186	0	0	13.7911	1.34384	0	0	7.61681	0.739504	0	0	14.8413	0.532095	0	0	0	0	0	0	0	0	0	0	0
β-Pineneb	0	0	0	0	1.06495	0.0231075	0	0	2.99727	0.317769	10.4998	0.747268	0	0	0	0	0	0	0	0	0	0	0	0	0	0	0	0	0	0	0	0	0	0	0	0	0	0	0	0	0	0	0	0	0	0	0	0	0
Myrcene	0	0	0	0	0	0	0	0	0	0	3.28055	0.250417	2.11048	0.10139	1.2251	0.113198	1.08646	0.127722	0	0	0	0	0.962854	0.0655166	0	0	12.1773	0.962869	6.76148	0.5554	0	0	6.69026	0.893171	19.9486	1.75171	14.234	1.09876	0	0	0	0	3.33854	0.520055	0	0	0	0	0
α-Ocimene	0	0	0	0	0	0	0	0	0	0	0	0	0	0	0	0	0	0	1.2359	0.152657	0	0	0	0	0	0	0	0	0	0	0	0	0	0	0	0	0	0	0	0	0	0	0	0	0	0	0	0	0
2-Isopropenyltoluene	0	0	0	0	0	0	0	0	0	0	0	0	0	0	0.308161	0.0290263	0	0	0.51374	0.0534473	0.527656	0.0216906	0	0	0	0	0	0	0	0	0	0	0	0	0	0	0	0	0	0	0	0	0	0	0	0	0	0	0.593548
α−Terpinene	0.34583	0.00675828	0.238929	0.00613748	0	0	0	0	0	0	0	0	0	0	0	0	0	0	0	0	0	0	0	0	0	0	0	0	0.594184	0.0593384	0	0	0	0	0.52287	0.0639852	0	0	0	0	0	0	0	0	0	0	0	0	0
4-Carene	0	0	0	0	0	0	0	0	0	0	0	0	0	0	0	0	0	0	0	0	0	0	0	0	0	0	0	0	0	0	0	0	0.950006	0.0677367	0	0	0	0	0	0	0	0	0	0	0	0	0	0	0
o-Cymene	0	0	0	0	0	0	0	0	0	0	0	0	0	0	0	0	0	0	0.235398	0.0336782	0	0	0	0	0	0	0	0	0	0	0	0	0	0	0	0	0	0	0	0	0	0	0	0	0	0	0	0	0
4-Isopropyltoluene	0	0	0	0	0	0	0.245782	0.0081071	0	0	0	0	0	0	0.287009	0.0348532	1.49089	0.071904	0	0	0.506612	0.0196054	0.636753	0.022401	0	0	0	0	0.83048	0.0705611	0	0	0	0	0	0	0	0	0	0	0	0	0.76835	0.0584345	0	0	0	0	0.490864
Dipentene	0	0	0	0	0	0	0	0	0	0	0	0	0	0	0	0	0	0	0	0	0	0	0	0	0	0	0	0	0	0	0	0	0	0	0	0	0	0	0	0	0	0	0	0	0	0	0	0	0
Cinene	0	0	0	0	0	0	0	0	0	0	0	0	0	0	0	0	0	0	1.13568	0.087421	0	0	0	0	0	0	0	0	0	0	0	0	0	0	0	0	0	0	0	0	0	0	0	0	0	0	0	0	0
β-Terpinene	0	0	0	0	0	0	0	0	0	0	0	0	0	0	0	0	0	0	0	0	0.879025	0.0826848	0	0	0	0	0	0	0	0	0	0	0	0	0	0	0	0	0	0	0	0	0	0	0	0	0	0	0
Eucalyptol	14.6595	1.03911	17.9427	3.07004	9.41462	0.9669	9.99582	0.936393	30.2077	5.56019	24.2384	2.71814	3.30887	0.561517	0.765457	0.0757599	9.54504	0.864982	0	0	0	0	10.7483	0.40861	14.8905	0.666136	8.14241	0.760018	7.57037	0.775031	3.05258	0.43311	0	0	21.4586	1.29581	16.1644	2.14071	7.20407	0.828459	12.0374	1.05608	4.21248	0.353855	1.59227	0.16432	2.35248	0.293308	0
β-Ocimenea	0	0	0	0	0	0	0.129037	0.00743583	0	0	0.31296	0.0190664	0	0	0	0	0	0	0.385523	0.0570316	0.603819	0.0229942	0	0	0	0	0	0	0	0	0	0	0	0	0	0	0.666295	0.0655171	0	0	0	0	0.922694	0.0969826	0	0	0	0	0
β-Ocimeneb	0	0	0	0	0	0	0	0	0	0	0	0	1.66268	0.181545	0	0	0	0	0	0	0	0	0	0	0	0	0	0	3.94599	0.293585	0	0	0	0	0	0	0	0	0	0	0	0	3.6619	0.255557	0	0	0	0	0
β-Isophorone	0	0	0	0	0	0	0	0	0	0	0	0	0	0	0	0	0	0	0.26266	0.0225255	0	0	0	0	0	0	0	0	0	0	0	0	0	0	0	0	0	0	0	0	0	0	0	0	0	0	0	0	0
Phenyl acetaldehyde	1.09965	0.147029	0	0	0	0	0	0	0	0	0	0	0	0	0	0	0	0	0	0	0	0	0	0	0	0	0	0	0	0	0	0	0	0	0	0	0	0	0	0	0	0	0	0	0	0	0	0	0
Ocimene	0	0	0	0	0.922947	0.113613	0	0	0.726792	0.083218	0	0	0.196345	0.00621116	0	0	0.32828	0.0239908	0	0	0.20621	0.00617224	0.793641	0.0877663	0.505165	0.0149878	0.403559	0.0173544	1.77439	0.221503	0	0	0	0	0.854179	0.0525374	0	0	0	0	0	0	0	0	0	0	0	0	0
γ-Terpinene	0.396708	0.00741061	0.373648	0.0252704	0.305883	0.0233998	0.207364	0.0159332	0.440635	0.0287559	0.91184	0.0477636	0.221138	0.0425011	0.145087	0.0138044	0.233378	0.0113694	0.126802	0.0182055	0.390435	0.0297857	0	0	0.354003	0.0420222	0.394681	0.0389383	0.908626	0.0526765	0	0	0	0	0.64618	0.0467708	0.291784	0.0514811	0	0	0	0	0.327486	0.0326676	0	0	0	0	0
4-sec-Butylphenol	0	0	0	0	0	0	0	0	0	0	0	0	0	0	0	0	0.533089	0.0320143	0	0	0	0	0	0	0	0	0	0	0	0	0	0	0	0	0	0	0	0	0	0	0	0	0	0	0	0	0	0	0
Sabinene hydrate	0.222506	0.0142355	0.876299	0.142118	0	0	0	0	0.786908	0.0650758	0	0	0	0	0	0	0	0	0	0	0	0	0	0	0.326025	0.0539405	0.730025	0.104092	0.457053	0.028313	0	0	0	0	1.00995	0.110799	0	0	0	0	0	0	0	0	0	0	0	0	0
1,5,5,6-tetramethylcyclohexa-1,3-diene	0	0	0	0	0	0	0	0	0	0	0	0	0	0	0	0	0	0	0	0	0	0	0	0	0	0	0	0	0	0	0	0	0	0	0	0	0	0	0	0	0	0	0	0	1.58072	0.161119	0	0	0
Artemisia triene	0	0	0	0	0	0	1.31061	0.129234	0	0	0	0	0	0	0	0	0	0	0	0	0	0	0	0	0	0	0	0	0	0	0.573758	0.0489888	0	0	0	0	0	0	0	0	0	0	0	0	0	0	0	0	0
3,3,6,6-Tetramethyl-1,4-cyclohexadiene	0	0	0	0	0	0	0	0	0	0	0	0	0	0	0	0	0	0	1.43073	0.152036	1.7669	0.146122	0	0	0	0	0	0	0	0	0	0	0	0	0	0	0	0	0	0	0	0	0	0	0	0	0	0	1.48736
Bicyclo[3.1.0]hex-2-ene, 4,4,6,6-tetramethyl-	0	0	0	0	1.44568	0.0602589	0	0	0	0	0	0	0	0	0	0	0.98241	0.148864	0	0	0	0	0	0	0	0	0	0	0	0	0	0	0	0	0	0	0	0	0	0	0	0	0	0	0	0	0	0	0
Terpinolene	0.213772	0.0196375	0	0	0	0	0	0	0	0	0	0	0	0	0	0	0	0	0	0	0	0	0.283503	0.0405785	0.207073	0.0244056	0.325735	0.051397	0.486743	0.0305282	0	0	0	0	0	0	0	0	0	0	0	0	0	0	0	0	0	0	0
3,4-Dimethylbenzyl Alcohol	0	0	0	0	0	0	0	0	0	0	0	0	0	0	0	0	0	0	0	0	0	0	0	0	0	0	0	0	0	0	0	0	0	0	0	0	0	0	0	0	0	0	0.337222	0.0480695	0	0	0	0	0
α-Dimethylstyrene	0	0	0	0	0.237004	0.0327409	0	0	0	0	0	0	0	0	0	0	0	0	0.43604	0.0400822	0	0	0	0	0	0	0	0	0	0	0	0	0	0	0	0	0	0	0	0	0	0	0	0	0	0	0	0	0
Undecane	0	0	0	0	0	0	0	0	0	0	0	0	0	0	0	0	0.668596	0.068652	0	0	0	0	0.532263	0.0419331	0	0	0	0	0	0	0	0	0	0	0	0	0	0	0	0	1.46866	0.105336	0	0	0	0	0	0	0
Cyclohexanol, 1-methyl-4-(1-methylethenyl)-	0	0	0	0	0	0	0	0	0.77367	0.0610119	1.97959	0.0727762	0	0	0	0	0	0	0	0	0	0	0	0	0.426489	0.0102654	0	0	0	0	0	0	0	0	0	0	0.741133	0.0614959	0	0	0	0	0	0	0	0	0	0	0
Linalool	0	0	0	0	0	0	0	0	0	0	0	0	0	0	0	0	0	0	0	0	0	0	0	0	0	0	0	0	0	0	0	0	0	0	0.322898	0.0338353	0	0	0	0	0	0	0	0	0	0	0	0	0
α-Fenchene	0.18844	0.0206908	0	0	0	0	0	0	0	0	0	0	0	0	0	0	0	0	0	0	0	0	0	0	0	0	0	0	0	0	0	0	0	0	0	0	0	0	0	0	0	0	0	0	0	0	0	0	0
Amyl-2-methylbutyrate	0	0	0	0	0	0	0	0	1.23589	0.120301	0	0	0	0	0	0	0	0	0	0	0	0	0	0	1.11441	0.0779155	0	0	0.546606	0.0210269	0	0	0	0	0	0	0	0	0	0	0	0	0	0	0	0	0	0	0
Pentyl valerate	0	0	0	0	0	0	0	0	0	0	0	0	0	0	0	0	0	0	0	0	0	0	0	0	0	0	0	0	0	0	0	0	0	0	0.425044	0.0405652	0	0	0	0	0	0	0	0	0	0	0	0	0
Amyl isovalerate	0	0	0	0	0	0	0	0	0	0	3.22369	0.543595	0	0	0	0	0	0	0	0	0	0	0	0	0	0	0	0	0	0	0	0	0	0	0	0	1.34249	0.124423	0	0	1.64495	0.0744657	0	0	0	0	0	0	0
Isoamyl isovalerate	0	0	0	0	0	0	0	0	0	0	0	0	0	0	0	0	0	0	0	0	0	0	0	0	1.69485	0.171177	0	0	0	0	0	0	0	0	0	0	0	0	0	0	0	0	0	0	0	0	0	0	0
Bicyclo[2.2.2]oct-2-en-5-one	0	0	0	0	0	0	0	0	0	0	0	0	0	0	0	0	0	0	0	0	0	0	0	0	0	0	0	0	0	0	0	0	0	0	0	0	0	0	0	0	0	0	13.1412	1.50489	0	0	21.9853	2.16533	0
2 2 2-Bicyclo-2-octene	0	0	0	0	0	0	0	0	0	0	0	0	0	0	0	0	0	0	0	0	0	0	0	0	0	0	0	0	0	0	0	0	0	0	0	0	0	0	0	0	12.9136	1.2291	0	0	18.4534	1.97025	0	0	20.7079
3-Methyl-3-cyclohexen-1-one	0	0	0	0	0	0	0	0	0.476004	0.0503267	0	0	0	0	0	0	0	0	0	0	0	0	0	0	0	0	0	0	0	0	0	0	0	0	0	0	0	0	0	0	0	0	0	0	0	0	0	0	0
Bicyclo[3.2.0]hept-2-ene, 2-methyl-	0	0	0	0	0	0	0	0	0	0	0	0	12.0001	1.0758	0	0	14.2115	0.675212	0	0	0	0	8.86304	0.622427	0	0	0	0	0	0	14.3208	0.681068	0	0	0	0	0	0	21.0686	2.00207	0	0	0	0	0	0	0	0	0
1H-Indene, 2,4,5,6,7,7a-hexahydro-	0	0	0	0	10.5321	0.879342	18.7215	2.65232	0	0	0	0	0	0	14.6449	1.28722	0	0	0	0	24.2635	0.0469562	0	0	0	0	0	0	0	0	0	0	0	0	0	0	0	0	0	0	0	0	0	0	0	0	0	0	0
(1H)-3a,4,5,6,7,7a-hexahydroindene	0	0	0	0	0	0	0	0	0	0	0	0	0	0	0	0	0	0	18.7652	1.03489	0	0	0	0	0	0	0	0	0	0	0	0	0	0	0	0	0	0	0	0	0	0	0	0	0	0	0	0	0
1,6-pimethylhepta-1,3,5-triene	0	0	0	0	0	0	0.624584	0.0668829	0	0	0	0	0	0	0	0	0	0	0	0	0	0	0.393574	0.0331045	0	0	0	0	0	0	0	0	0	0	0	0	0	0	0	0	0	0	0	0	0	0	0	0	0
1-Octen-3-yl acetate	0	0	0.211154	0.0101952	0	0	0	0	0	0	0.650888	0.0444115	0	0	0	0	0	0	0	0	0	0	0	0	0	0	0.378046	0.0145717	0	0	0	0	0	0	0.728287	0.0490364	0.217152	0.0153645	0	0	0	0	0	0	0	0	0	0	0
1,3-Cyclopentadiene,5,5-dimethyl-2-ethyl-	0	0	0	0	5.13642	0.599253	0	0	0	0	0	0	0	0	14.6449	1.60572	0.799098	0.0208011	0	0	1.69018	0.0891343	0	0	0	0	0	0	0	0	0	0	0	0	0	0	0	0	1.52076	0.123822	1.34278	0.13343	0	0	0	0	0	0	0.609902
4-Methyl-1,4-hexadien	0	0	0	0	0	0	0	0	0	0	0	0	0	0	0	0	0.446421	0.018286	0	0	0	0	0	0	0	0	0	0	0	0	0	0	0	0	0	0	0	0	0	0	0	0	0	0	0	0	0	0	0
Phenethyl alcohol	0	0	0	0	0	0	0	0	0	0	0	0	0	0	0	0	0	0	0	0	0	0	0	0	0	0	0	0	0	0	0	0	0	0	0	0	0	0	0	0	0	0	0	0	0	0	0	0	0
Thujone	0	0	0	0	0	0	0	0	0	0	0	0	0	0	0	0	0	0	0	0	0	0	0	0	0	0	0	0	0	0	0	0	0	0	0	0	0	0	0	0	0	0	0	0	0	0	0	0	0
α−Thujone	0.488308	0.0529051	0	0	0	0	0	0	0	0	0	0	0	0	0	0	0	0	0	0	0	0	0	0	0	0	0	0	0	0	0	0	0	0	0	0	0	0	0	0	0	0	0	0	0	0	0	0	0
Cyclohexanone, 2-(2-methylpropylidene)-	0	0	0	0	0	0	0	0	0	0	0	0	0	0	0	0	0	0	0	0	0	0	0.544299	0.0453497	0	0	0	0	0	0	0	0	0	0	0	0	0	0	0	0	0	0	0	0	0	0	0	0	0
GrandlureIII	0	0	0	0	0	0	0	0	0	0	0	0	0	0	0	0	0	0	0	0	0	0	0	0	0	0	0	0	0	0	0	0	0	0	0	0	0	0	0	0	0	0	0	0	0	0	0	0	0
1,3-Cyclopentadiene, 1,2,5,5-tetramethyl-	0	0	0	0	0	0	2.87837	0.425986	0	0	0	0	0	0	3.58614	0.104207	4.67682	0.531754	5.63229	0.647344	5.08144	0.0970995	1.81136	0.0652248	0	0	0	0	0	0	1.39667	0.11563	0	0	0	0	0	0	0	0	0	0	0.815839	0.121836	4.4565	0.209893	4.18038	0.138212	0
1,3-Cyclopentadiene, 5-(1,1-dimethylethyl)-	0	0	0	0	0	0	0	0	0	0	0	0	0	0	0	0	0	0	0	0	0	0	0	0	0	0	0	0	0	0	0	0	0	0	0	0	0	0	0	0	0	0	0	0	0	0	0	0	4.11731
Neo-alloocimene, stab	0.215671	0.028849	0	0	0.237963	0.00537121	0	0	1.91034	0.0311112	1.01477	0.0988291	3.00065	0.105151	0	0	0	0	0.183951	0.0209387	0	0	1.14754	0.113072	0.603464	0.0265766	0.629667	0.116107	3.12433	0.28902	0	0	0	0	0.560994	0.0557985	0.844275	0.0861846	0	0	0	0	2.4295	0.0704279	0	0	1.47204	0.109702	0
Alloocimene	0	0	0.174998	0.0083067	0	0	0	0	0	0	0	0	0	0	1.2366	0.145029	0	0	0	0	0	0	0	0	0	0	0	0	0	0	0	0	0	0	0	0	0	0	0	0	0	0	0	0	0	0	0	0	0
Isocyclocitral	0	0	0	0	0	0	0	0	0	0	0	0	0	0	0	0	0	0	0	0	0	0	0	0	0	0	0	0	0	0	0	0	0	0	0	0	0	0	0	0	0	0	0	0	0	0	0	0	0
2,2,4-Trimethyl-3-cyclohexene-1-carbaldehyde	0	0	0	0	0.321243	0.0333246	0.254474	0.0275604	0	0	0	0	0.712789	0.0486369	0	0	1.58584	0.20424	0	0	0	0	2.12003	0.129084	0	0	0	0	0	0	0.576195	0.0518242	0	0	0	0	0	0	0.492493	0.0357649	4.41477	0.752826	1.825	0.20539	0	0	0	0	0
1,2,3,4,5-Pentamethyl-1,3-cyclopentadiene	0	0	0	0	0	0	0	0	0	0	0	0	0.686586	0.0372024	0	0	0	0	0	0	0	0	0	0	0	0	0	0	0	0	0	0	0	0	0	0	0	0	0	0	0	0	0.349123	0.0199097	0	0	0	0	0
2,6,6-Trimethyl-2-cyclohexene-1,4-dione	0	0	0	0	0	0	0	0	0	0	0	0	0	0	0	0	0	0	0	0	0	0	0	0	0	0	0	0	0	0	0	0	0	0	0	0	0	0	0	0	0	0	0	0	0	0	0	0	0
Camphora	0	0	0	0	0	0	0	0	0	0	0	0	0	0	0	0	0	0	0	0	0	0	0	0	0	0	0	0	0	0	0	0	0	0	0	0	0	0	0	0	0	0	0	0	0	0	0	0	0
Camphorb	51.318	5.9325	24.8593	1.86264	1.86816	0.138456	0.651444	0.125213	29.369	2.98762	0.97502	0.107992	1.48259	0.1095	2.76722	0.0499163	5.1948	0.321438	0	0	1.37624	0.247858	15.9022	0.546478	12.3392	1.02616	42.6218	3.5069	15.1035	1.01898	0.413529	0.046398	27.3143	2.33296	2.02932	0.163318	30.2965	2.9911	1.28925	0.13723	26.2849	2.97507	23.0728	1.30615	0	0	1.84587	0.182312	0.429037
2-Decyne	0	0	0	0	0	0	0	0	0	0	0	0	0	0	0	0	0.553606	0.0127232	0	0	0	0	0	0	0	0	0	0	0	0	0	0	0	0	0	0	0	0	0	0	0	0	0	0	0	0	0	0	0
Methylenecyclooctane	0	0	0	0	0	0	0	0	0	0	0	0	0	0	0	0	0	0	0	0	0	0	0	0	0	0	0	0	0	0	0	0	0	0	0	0	0	0	0	0	0	0	0	0	0	0	0	0	0
Verbenol	0	0	0	0	0	0	0	0	0	0	0	0	0	0	0	0	0	0	0	0	0	0	0	0	0	0	0	0	0	0	0	0	0	0	0	0	0	0	1.2715	0.213462	0	0	0	0	0	0	0	0	0
2,2,7-Trimethyl-3-octyne	0	0	0	0	0	0	0	0	0	0	0	0	0.811232	0.122836	0	0	0	0	0	0	0	0	0	0	0	0	0	0	0	0	0	0	0	0	0	0	0	0	0	0	0	0	0	0	0	0	0	0	0
Bicyclo[3.1.1]heptan-3-one,6,6-dimethyl-2-methylene-	0	0	0	0	0	0	0	0	0.154377	0.017378	0	0	0	0	0	0	0	0	0	0	0	0	0	0	0.10268	0.0057299	0	0	0.0882379	0.0100212	0	0	0	0	0	0	0	0	0	0	0	0	0	0	0	0	0	0	0
Pinocarvone	0.08825	0.00215227	0.0948903	0.00514872	0	0	0	0	0	0	0	0	0	0	0	0	0	0	0	0	0	0	0	0	0	0	0	0	0	0	0	0	0	0	0.149646	0.0131678	0.176982	0.0184986	0	0	0	0	0	0	0	0	0	0	0
1-Methyl-3- (1'-methylc yclopro pyl)cyclopentene	0	0	0	0	0	0	0	0	0	0	0	0	0	0	0	0	0	0	0	0	0	0	0	0	0	0	0	0	0	0	0	0	0	0	0	0	0	0	0	0	0	0	0	0	0	0	0	0	0
3-Ethylidene-1-methyl-1-cyclopentene	0	0	0	0	0	0	0	0	0	0	0	0	0	0	0.712909	0.0216767	0	0	0.740074	0.0691536	1.02612	0.0812574	0.417606	0.0504452	0	0	0	0	0	0	0	0	0	0	0	0	0	0	0	0	0	0	0.456812	0.0360096	0.805968	0.0586775	0.997431	0.0768754	0
Isoborneo	0.434735	0.0176673	11.987	0.914654	2.55692	0.503282	1.12252	0.102255	0.83834	0.0345324	8.93618	0.761317	4.75909	0.377032	0	0	0	0	0	0	0	0	0	0	13.3656	0.955107	8.41105	0.188787	10.8229	0.437376	3.78584	0.411467	3.03572	0.0849822	0.325638	0.014519	0.496278	0.0627115	1.8159	0.081497	0	0	0	0	0	0	0	0	1.88626
Hexyl valerate	0	0	0	0	0	0	0	0	0	0	0	0	0	0	0	0	0	0	0.115976	0.00327694	0	0	0	0	0	0	0	0	0	0	0	0	0	0	0	0	0	0	0	0	0	0	0	0	0	0	0	0	0
Bicyclo[3.1.1]heptan-3-one,2,6,6-trimethyl-a	0	0	0	0	0	0	0	0	0	0	0.238511	0.0182293	0	0	0	0	0	0	0	0	0	0	0	0	0.0467452	0.00628196	0	0	0.0386317	0.00328286	0	0	0	0	0	0	0	0	0	0	0	0	0	0	0	0	0	0	0
Bicyclo[3.1.1]heptan-3-one,2,6,6-trimethyl-b	0	0	0.0497902	0.00743822	0	0	0	0	0	0	0	0	0	0	0	0	0	0	0	0	0	0	0	0	0	0	0	0	0	0	0	0	0	0	0	0	0	0	0	0	0	0	0	0	0	0	0	0	0
Terpinen-4-ol	0	0	0.0786202	0.00934422	0.0453972	0.00278226	0	0	0	0	0.109332	0.0135917	0	0	0	0	0	0	0	0	0	0	0	0	0.0414667	0.00260348	0	0	0.0432645	0.000473164	0	0	0	0	0	0	0	0	0	0	0	0	0	0	0	0	0	0	0
2-Methyl-1-buten-3-yne	0	0	0	0	0	0	0.171846	0.0163488	0	0	0	0	0	0	0	0	0	0	0	0	0	0	0	0	0	0	0	0	0	0	0	0	0	0	0	0	0	0	0	0	0	0	0	0	0	0	0	0	0
α-Thujenal	0	0	0	0	0	0	0	0	0	0	0	0	0	0	0	0	0	0	0	0	0	0	0	0	0	0	0	0	0	0	0	0	0	0	0	0	0	0	0	0	0	0	0	0	0	0	0	0	0
1,3,5-Tris(methylene)cycloheptane	0	0	0.0336368	0.00347318	0	0	0	0	0	0	0	0	0	0	0	0	0	0	0	0	0	0	0	0	0	0	0	0	0	0	0	0	0	0	0	0	0	0	0	0	0	0	0	0	0	0	0	0	0
3-Methylheptane	0	0	0	0	0	0	0	0	0	0	0	0	0	0	0	0	0	0	0	0	0	0	0	0	0.0520304	0.00596513	0	0	0	0	0	0	0	0	0	0	0	0	0	0	0	0	0	0	0	0	0	0	0
α-Terpineola	0	0	0.0821064	0.0102006	0	0	0	0	0.246448	0.0229737	0	0	0	0	0	0	0	0	0	0	0	0	0	0	0.161399	0.0129103	0.236389	0.00962617	0.0814157	0.00861469	0	0	0	0	0.397239	0.0274856	0.158133	0.0115827	0	0	0	0	0	0	0	0	0	0	0
α-Terpineolb	0.0628252	0.00450458	0	0	0	0	0	0	0	0	0.44165	0.0241551	0	0	0	0	0	0	0	0	0	0	0	0	0	0	0	0	0	0	0	0	0	0	0	0	0	0	0	0	0	0	0	0	0	0	0	0	0
2-Carene	0	0	0.186811	0.0140893	0	0	0.342389	0.0456771	0.50669	0.0227331	0.532661	0.0606657	0.303573	0.0315159	0	0	0.260821	0.0419119	0	0	0	0	0	0	0	0	0	0	0	0	0	0	0	0	0.336911	0.0301519	0	0	0	0	0	0	0	0	0	0	0	0	0
Karvone	0	0	0	0	0	0	0	0	0	0	0	0	0	0	0	0	0	0	0	0	0	0	0	0	0	0	0	0	0	0	1.9639	0.172869	0	0	0	0	0	0	0	0	0	0	0	0	0	0	0	0	0
(S)-3-Methyl-6β-isopropenyl-2-cyclohexene-1-one	0	0	0	0	2.87555	0.244959	0	0	0	0	0	0	0	0	3.9431	0.469086	0	0	4.71875	0.528777	0	0	3.71211	0.351455	0	0	0	0	0	0	0	0	0	0	0	0	0	0	0	0	0	0	0	0	0	0	0	0	0
Bicyclo[3.1.1]hept-2-ene-2-carboxaldehyde, 6,6-dimethyl-	0	0	0	0	0	0	0	0	0	0	0	0	0	0	0	0	0	0	0	0	0	0	0	0	0.226968	0.0203105	0	0	0	0	0	0	0	0	0	0	0.201858	0.0162072	0	0	0	0	0	0	0	0	0	0	0
Dodecane	0.123971	0.0100542	0	0	0	0	0	0	0	0	0	0	0	0	0	0	0	0	0	0	0	0	0	0	0	0	0	0	0	0	0	0	0	0	0	0	0	0	0	0	0	0	0	0	0	0	0	0	0
Myrtenola	0	0	0.085132	0.0045222	0	0	0	0	0	0	0	0	0	0	0	0	0	0	0	0	0	0	0	0	0	0	0	0	0	0	0	0	0	0	0	0	0	0	0	0	0	0	0	0	0	0	0	0	0
Myrtenolb	0	0	0	0	0	0	0	0	0	0	0	0	0	0	0	0	0	0	0	0	0	0	0	0	0	0	0	0	0.174236	0.00386918	0	0	0	0	0	0	0	0	0	0	0	0	0	0	0	0	0	0	0
Propyl 2−methyl butyrate	0	0	0	0	0	0	0	0	0	0	0	0	0	0	0	0	0	0	0	0	0	0	0	0	0	0	0	0	0	0	0	0	0	0	0.195239	0.0132723	0	0	0	0	0	0	0	0	0	0	0	0	0
Hexyl 2−methyl butyrate	0	0	0	0	0	0	0	0	0	0	0.169623	0.0127467	0	0	0	0	0	0	0	0	0	0	0	0	0	0	0	0	0.0304742	0.000462752	0	0	0	0	0	0	0	0	0	0	0	0	0	0	0	0	0	0	0
2,3,6-Trimethylanisole	0	0	0	0	0.0622962	0.00465467	0	0	0	0	0	0	0	0	0	0	0	0	0	0	0	0	0	0	0	0	0	0	0	0	0	0	0	0	0	0	0	0	0	0	0	0	0	0	0	0	0	0	0
2-Cyclopenten-1-one,2-2-butenyl-3-methyl-	0	0	0	0	0	0	0	0	0	0	0	0	0	0	0	0	0	0	0.0984121	0.0086473	0	0	0	0	0	0	0	0	0	0	0	0	0	0	0	0	0	0	0	0	0	0	0	0	0	0	0	0	0
Verbenone	0	0	0	0	2.25946	0.198625	2.27783	0.337122	0	0	0	0	1.59503	0.225573	19.5336	1.61864	2.91237	0.288809	3.2896	0.195743	4.10302	0.373482	1.44365	0.134178	0	0	0	0	0	0	0.369518	0.0282966	0	0	0	0	0	0	1.33842	0.18144	0.686817	0.112284	0.986811	0.090699	3.82803	0.0852534	4.08146	0.203594	3.65796
Benzene, 1,3-diethyl-5-methyl-	0	0	0	0	0	0	0	0	0	0	0	0	0	0	0	0	0.813868	0.155268	0	0	0	0	0	0	0	0	0	0	0	0	0	0	0	0	0	0	0	0	0	0	0	0	0	0	0	0	0	0	0
4-Phenyl-3-buten-2-ol	0	0	0	0	0	0	0	0	0	0	0	0	0	0	0	0	0	0	0	0	0	0	0	0	0	0	0	0	0	0	0	0	0	0	0	0	0	0	0.71266	0.0281534	0	0	0	0	0	0	0	0	0
2-Cyclohexen-1-ol,2-methyl-5-(1-methylethenyl)-,rel-	0	0	0	0	0	0	0	0	0	0	0.119082	0.00887483	0	0	0	0	0	0	0	0	0	0	0	0	0	0	0	0	0	0	0	0	0	0	0	0	0	0	0	0	0	0	0	0	0	0	0	0	0
3-Buten-2-ol, 4-phenyl-, (E)-	0	0	0	0	0	0	0	0	0	0	0	0	0	0	0.597189	0.0583097	0	0	0	0	0	0	0.491107	0.0440282	0	0	0	0	0	0	0.640741	0.053706	0	0	0	0	0	0	0	0	0	0	0	0	0.675516	0.0881572	0.964319	0.0581924	0.887266
Phenol,2-methyl-6-(2-propen-1-yl)-	0	0	0	0	0	0	0.35786	0.0319685	0	0	0	0	0.395759	0.038855	0	0	0	0	0	0	0.977309	0.0873606	0	0	0	0	0	0	0	0	0	0	0	0	0	0	0	0	0	0	0	0	0.461578	0.0274458	0	0	0	0	0
4-(2-Methyl-2-propenyl)phenol	0	0	0	0	0.543754	0.0320753	0	0	0	0	0	0	0	0	0	0	0	0	0	0	0	0	0	0	0	0	0	0	0	0	0	0	0	0	0	0	0	0	0	0	0	0	0	0	0	0	0	0	0
2-Isopropylidene-3-methylhexa-3,5-dienal	0	0	0	0	0.36703	0.0265268	0	0	0	0	0.36729	0.0339675	0	0	0.442827	0.0184441	0.29904	0.0238664	0	0	0.609184	0.0571996	0	0	0	0	0	0	0	0	0	0	0	0	0	0	0	0	0	0	0	0	0	0	0.545399	0.0231119	0.512431	0.0442987	0.53656
3-Hexenyl 2-methylbutanoate	0	0	0	0	0	0	0	0	0	0	0.107095	0.0112034	0	0	0	0	0	0	0	0	0	0	0	0	0.153072	0.0164325	0	0	0	0	0	0	0	0	0	0	0	0	0	0	0	0	0	0	0	0	0	0	0
3-tert-Butylphenol	0	0	0	0	0.272825	0.0177259	1.00937	0.123915	0	0	0	0	0.247376	0.0373509	0	0	0.28744	0.0107425	0	0	0.50247	0.069555	0	0	0	0	0	0	0	0	0	0	0	0	0	0	0	0	0	0	0	0	0	0	0.424432	0.0222811	0	0	0.447047
tert-Butylbenzene	0	0	0	0	0	0	0	0	0	0	0	0	0	0	0	0	0	0	0	0	0	0	0	0	0	0	0	0	0	0	0	0	0	0	0	0	0	0	0	0	0	0	0	0	0.573044	0.0238038	0	0	0
Acetic acid-2,7,7-trimethyl-1α,5α-methano-2-cyclohexen-6β-yl ester	0	0	0	0	0	0	0	0	0	0	0	0	0	0	0	0	0	0	0	0	0	0	0	0	0	0	0	0	0	0	0	0	0	0	0	0	0	0	0	0	0	0	0	0	0	0	0	0	0
Carvone	0	0	0	0	0	0	3.68695	0.276159	0	0	0.19316	0.0286654	2.20441	0.159704	0	0	3.40544	0.361554	0	0	5.78808	1.05871	2.05229	0.154027	0	0	0	0	0	0	0	0	0	0	0	0	0	0	2.60218	0.25437	1.71104	0.249071	1.80704	0.158088	5.04578	0.318357	4.64435	0.38683	5.16254
Ethyl phenylacetate	0	0	0	0	0	0	0	0	0	0	0	0	0	0	0	0	0	0	0.12441	0.00584001	0	0	0	0	0	0	0	0	0	0	0	0	0	0	0	0	0	0	0	0	0	0	0	0	0	0	0	0	0
Bicyclo[3.1.1]hept-2-en-4-ol, 2,6,6-trimethyl-, acetate	0	0	0	0	2.61716	0.138392	13.6675	1.01214	0.169716	0.012606	0	0	10.3509	1.01189	1.39202	0.0841302	3.99276	0.301673	4.09208	0.171453	5.67727	0.21031	9.61749	1.21331	0	0	0	0	0.0416751	0.0024974	7.23972	0.650146	0	0	0	0	0	0	18.2418	1.76034	2.74333	0.207806	4.58447	0.230525	4.69655	0.236567	0.588032	0.0294008	1.21942
m-Cymene	0	0	0	0	0	0	0	0	0	0	0.118954	0.0136768	0	0	0	0	0	0	0	0	0	0	0	0	0	0	0	0	0	0	0	0	0	0	0	0	0	0	0	0	0	0	0	0	0	0	0	0	0
1,3,6-Heptatriene,5-methyl-	0	0	0	0	0	0	0	0	0	0	0	0	0	0	0.243516	0.0225199	0	0	0.251017	0.0238546	0	0	0	0	0	0	0	0	0	0	0	0	0	0	0	0	0	0	0	0	0	0	0	0	0	0	0	0	0
1,2-Dimethylcyclohexa-1,4-diene	0	0	0	0	0.18783	0.0182917	0	0	0	0	0	0	0	0	0	0	0	0	0	0	0	0	0	0	0	0	0	0	0	0	0	0	0	0	0	0	0	0	0	0	0	0	0	0	0	0	0	0	0
3,5-Dimethyl-2-cyclohexen-1-one	0	0	0	0	0	0	5.84394	0.317141	0	0	0	0	3.66769	0.148196	6.25354	0.276514	6.02285	0.314877	7.10096	0.667646	9.06044	0.582786	0	0	0	0	0	0	0	0	0	0	0	0	0	0	0	0	0	0	0	0	0	0	0	0	0	0	8.21228
Isopiperitenone	0	0	0	0	0	0	0	0	0	0	0	0	0	0	0	0	0	0	0	0	0	0	0	0	0	0	0	0	0	0	0	0	0	0	0	0	0	0	0	0	3.24778	0.295563	0	0	0	0	0	0	0
1,2-dimethylcycloocta-1,5-diene	0	0	0	0	0	0	0	0	0	0	0	0	0	0	0	0	0	0	0	0	0	0	0	0	0	0	0	0	0	0	0	0	0	0	0	0	0	0	3.95754	0.263319	0	0	0	0	0	0	7.80763	0.534337	0
Isophorone	0	0	0	0	4.62408	0.457641	0	0	0	0	0	0	0	0	0.136994	0.0126792	0	0	0.442382	0.0301311	0.117337	0.000878835	0	0	0	0	0	0	0	0	3.30762	0.28768	0	0	0	0	0	0	0	0	0	0	2.80379	0.388932	7.92703	0.243442	0	0	0
Isobornyl acetate	0	0	0	0	0	0	0	0	0	0	0	0	0	0	0	0	0	0	0	0	0	0	0	0	0	0	0	0	0	0	0	0	0	0	0	0	0	0	0	0	0	0	0	0	0	0	0	0	0
Bornyl acetate	0.720775	0.0368065	0.0400708	0.00239214	10.0206	0.979053	0.663595	0.037327	5.97179	0.423528	18.4377	2.86679	19.6088	0.69866	0.648854	0.0445365	0.208674	0.0316114	0.610199	0.0543541	0.291137	0.0129357	0.303736	0.0399244	10.9811	0.71816	6.2478	0.318096	3.71878	0.404172	39.4185	5.49577	4.03023	0.0745991	0.117584	0.0123593	3.51314	0.354286	9.27287	1.50765	0.729329	0.107101	0.619951	0.0405505	0	0	0	0	3.18348
Lavandulol, acetate	0	0	0	0	0	0	0	0	0	0	0	0	0	0	0	0	0	0	0.119848	0.0179063	0	0	0	0	0	0	0	0	0	0	0	0	0	0	0	0	0	0	0	0	0	0	0	0	0	0	0	0	0
Isocarveol	0	0	0	0	0	0	0	0	0	0	0	0	0	0	0	0	0	0	0	0	0	0	0	0	0	0	0	0	0	0	0	0	0	0	0	0	0	0	0	0	0	0	0	0	0	0	0	0	0
2-Ethyl-1,3-dimethylbenzene	0	0	0	0	0	0	0	0	0	0	0	0	0	0	0	0	0	0	0	0	0	0	0	0	0	0	0	0	0	0	0	0	0	0	0	0	0	0	0	0	0	0	0	0	0	0	0	0	0
Safranal	0	0	0	0	0	0	0.102201	0.00420688	0	0	0	0	3.49725	0.443772	1.66977	0.0686436	1.34637	0.0953585	16.926	1.07911	23.952	4.02858	0.343405	0.0349569	0	0	0	0	0	0	6.2752	1.00579	0	0	0	0	0	0	5.34034	0.507056	0	0	6.34662	0.331227	22.0575	2.94145	17.4105	2.38174	20.5602
Phenol,4-(2-methylpropyl)-	0	0	0	0	0.695489	0.0181753	0	0	0	0	0	0	0.433469	0.016534	0	0	0	0	0.919571	0.100673	0	0	0	0	0	0	0	0	0	0	0	0	0	0	0	0	0	0	0	0	0	0	0	0	1.08022	0.0707814	0	0	1.04438
4-Isopropyl-3-methylphenol	0	0	0	0	0	0	0	0	0	0	0	0	0	0	0	0	0.185092	0.0135616	0	0	0	0	0	0	0	0	0	0	0	0	0	0	0	0	0	0	0	0	0	0	0	0	0	0	0	0	0	0	0
4-Ethyl-m-xylene	0	0	0	0	0	0	0	0	0	0	0	0	0	0	0	0	0	0	0	0	0	0	0	0	0	0	0	0	0	0	0	0	0	0	0	0	0	0	0	0	0	0	0	0	0	0	0	0	0
Tridecane	0	0	0	0	0	0	0	0	0	0	0	0	0	0	0	0	0	0	0	0	0	0	0	0	0	0	0	0	0	0	0	0	0	0	0	0	0	0	0	0	0	0	0	0	0	0	0	0	0
4-Butylphenol	0	0	0	0	0	0	0	0	0	0	0	0	0	0	0	0	0	0	0	0	0	0	0	0	0	0	0	0	0	0	0.470538	0.0238362	0	0	0	0	0	0	0	0	0	0	0	0	0	0	0	0	0
2,3-Dehydro-1,8-cineole	0	0	0	0	0.139938	0.0192028	1.9864	0.233062	0	0	0	0	0.888787	0.078735	0.122595	0.0116388	0	0	0.21479	0.0138564	0.190028	0.0101373	0	0	0	0	0	0	0	0	0	0	0	0	0	0	0	0	0	0	0	0	0	0	0	0	0	0	0
1,3-Cyclopentadiene, 5,5-dimethyl-1-ethyl-	0	0	0	0	0.0629163	0.00212781	0.147399	0.0133814	0	0	0	0	0.090166	0.00815101	0.421457	0.0141701	0	0	1.30159	0.097728	0.574102	0.0459542	0	0	0	0	0	0	0	0	0	0	0	0	0	0	0	0	0	0	0	0	0	0	0.174557	0.0112468	0	0	0.288098
4-Methyl-1-cyclohexene	0	0	0	0	0	0	0	0	0	0	0	0	0	0	0	0	0	0	0	0	0.191136	0.0115514	0	0	0	0	0	0	0	0	0	0	0	0	0	0	0	0	0	0	0	0	0	0	0	0	0	0	0
Carvyl acetate-2-methyl-5-(1-methylvinyl)cyclohex-2-en-1-yl acetate	0	0	0	0	0	0	0	0	0.0641847	0.00142084	0.164062	0.0229599	0.123325	0.00648496	0	0	0	0	0	0	0	0	0	0	0	0	0	0	0	0	0	0	0	0	0	0	0	0	0	0	0	0	0	0	0	0	0	0	0
Isoterpinolene	0	0	0	0	0	0	0	0	0	0	0	0	0	0	0	0	0	0	0	0	0.103489	0.00818156	0	0	0	0	0	0	0	0	0	0	0	0	0	0	0	0	0	0	0	0	0	0	0	0	0	0	0
2-Cyclohexen-1-ol, 2-methyl-5-(1-methylethenyl)-, acetate	0	0	0	0	0	0	0.0911217	0.0101187	0	0	0	0	0	0	0	0	0	0	0	0	0	0	0	0	0	0	0	0	0	0	0	0	0	0	0	0	0	0	0	0	0	0	0	0	0	0	0	0	0
Propyl phenyl acetate	0	0	0	0	0.059829	0.003954	0	0	0	0	0	0	0	0	0	0	0	0	0	0	0	0	0	0	0	0	0	0	0	0	0	0	0	0	0	0	0	0	0	0	0	0	0	0	0	0	0	0	0
2-Methylenebornane	0	0	0	0	0	0	0	0	0	0	0	0	0	0	0	0	0	0	0	0	0	0	0	0	0	0	0	0	0	0	0	0	0	0	0	0	0	0	0	0	0	0	0.452549	0.0285997	0	0	1.01385	0.146863	0
Eucarvone	0	0	0	0	0.594661	0.0079502	0.898408	0.0871628	0	0	0	0	0.51671	0.0122123	0.958995	0.0749309	0.804638	0.0822563	0.993442	0.0150397	1.11148	0.133279	0.563924	0.0187547	0	0	0	0	0	0	0.467758	0.073372	0	0	0	0	0	0	0.612109	0.0201377	0	0	0	0	0.903955	0.0882548	0.824167	0.0791472	1.02326
β-Humulene	0	0	0	0	0	0	0	0	0	0	0	0	0	0	0	0	0	0	0.137305	0.0114073	0	0	0	0	0	0	0	0	0	0	0	0	0	0	0	0	0	0	0	0	0	0	0	0	0	0	0	0	0
Valencene	0	0	0	0	0	0	0	0	0	0	0	0	0.0940902	0.00912069	0	0	0	0	0	0	0	0	0	0	0	0	0	0	0	0	0	0	0	0	0	0	0	0	0	0	0	0	0	0	0	0	0	0	0
α-gurjunene	0	0	0	0	0	0	0	0	0	0	0	0	0	0	0	0	0	0	0	0	0	0	0	0	0	0	0	0	0	0	0	0	0	0	0	0	0	0	0	0	0	0	0	0	0	0	0	0	0
Alloocimenal	0	0	0	0	0.632962	0.0575652	0.582246	0.0618147	0	0	0	0	0	0	0	0	5.58947	0.773475	0.912939	0.112498	0	0	0	0	0	0	0	0	0	0	0	0	0	0	0	0	0	0	0	0	0	0	0	0	0	0	0	0	0
Isobutyl isobutyrate	0	0	0	0	0	0	0	0	0	0	0	0	0	0	0	0	0	0	0	0	0	0	0	0	0	0	0	0	0	0	0	0	0	0	0	0	0	0	0	0	0	0	0	0	0	0	0	0	0
2,2,8-Trimethyltricyclo[6.2.2.01,6]dodec-5-ene	0	0	0	0	0	0	0	0	0	0	0	0	0.104173	0.0008996	0	0	0	0	0	0	0	0	0	0	0	0	0	0	0	0	0	0	0	0	0	0	0	0	0	0	0	0	0	0	0	0	0	0	0
1,2,4-Tripropylbenzene	0	0	0	0	0	0	0	0	0	0	0	0	0	0	0	0	0	0	0.143247	0.0123603	0	0	0	0	0	0	0	0	0	0	0	0	0	0	0	0	0	0	0	0	0	0	0	0	0	0	0	0	0
Butyl butyrate	0	0	0	0	0	0	0	0	0	0	0	0	0	0	0	0	0	0	0	0	0	0	0	0	0	0	0	0	0	0	0	0	0	0	0	0	0	0	0	0	0	0	0	0	0	0	0	0	0
Isobornyl propionate	0	0	0	0	0	0	0	0	0	0	0	0	0	0	0	0	0	0	0	0	0	0	0	0	0	0	0	0	0	0	0	0	0	0	0	0	0	0	0	0	0	0	0	0	0	0	0	0	0
α−copaene	0	0	0	0	0.234058	0.0207707	0	0	0	0	0	0	0	0	0	0	0	0	0.366517	0.0232063	0	0	0	0	0	0	0	0	0	0	0	0	0	0	0.127087	0.0132857	0	0	1.52084	0.2215	0	0	0	0	0	0	0	0	0
Cyclohexane, 1-ethenyl-1-methyl-2,4-bis(1-methylethenyl)-	0	0	0	0	0	0	0	0	0	0	0.126119	0.00975466	0	0	0	0	0	0	0	0	0	0	0	0	0	0	0	0	0	0	0	0	0	0	0	0	0	0	0	0	0	0	0	0	0	0	0	0	0
β-Cubebene	0	0	0	0	0	0	0	0	0	0	0	0	0	0	0	0	0	0	0	0	0	0	0	0	0	0	0	0	0	0	0	0	0	0	0	0	0.375262	0.0255696	0	0	0	0	0	0	0	0	0	0	0
β-Elemene	0	0	0	0	0	0	0	0	0	0	1.64273	0.102327	0	0	0	0	0	0	0	0	0	0	0	0	0.276423	0.0258123	0	0	0	0	0	0	0	0	0	0	0	0	0	0	0	0	0	0	0	0	0	0	0
Perillaldehyde	0	0	0	0	0	0	0	0	0	0	0	0	0	0	0	0	0	0	0	0	0	0	11.0649	1.21416	0	0	0	0	0	0	0	0	0	0	0	0	0	0	0	0	0	0	0	0	0	0	0	0	0
α-Cubebene	0	0	0	0	0	0	0	0	0	0	0	0	0	0	0	0	0	0	0	0	0	0	0	0	0	0	0	0	0	0	0	0	0	0	0	0	0	0	0	0	0	0	0	0	0	0	0	0	0
Chrysanthenone	0	0	0	0	13.4876	1.51057	26.2134	1.66756	0	0	0	0	14.964	1.35224	17.5107	1.8446	9.20715	0.641504	17.6195	0.595152	0	0	6.37395	0.506846	0	0	0	0	0	0	4.6576	0.379178	0	0	0	0	0	0	5.11858	0.366392	0	0	4.88731	0.194109	21.4324	1.02649	17.8698	1.70205	19.9496
Verbenone	0	0	0	0	0	0	0	0	0	0	0	0	0	0	0	0	0	0	0	0	0	0	0	0	0	0	0	0	0	0	0	0	0	0	0	0	0	0	0	0	0	0	0	0	0	0	0	0	0
δ−3−Carene	0	0	0.0399904	0.00415277	0	0	0	0	0	0	0	0	0	0	0	0	0	0	0	0	0	0	0	0	0	0	0	0	0	0	0	0	0	0	0	0	0	0	0	0	0	0	0	0	0	0	0	0	0
β−Caryophyllene	0.897181	0.117442	0.02329	0.00048316	0	0	0	0	0.0674065	0.0090671	1.25937	0.160478	0	0	0	0	0	0	0	0	0	0	0	0	0.162662	0.00845766	1.46592	0.0217445	0.10117	0.00277809	0	0	0.988194	0.0861097	0.234501	0.0175046	0.242752	0.00950043	0.812705	0.0803007	2.52246	0.147569	0	0	0	0	0	0	0
5-Isopropenyl-2-methylcyclopent-1-enecarboxaldehyde	0	0	0	0	0	0	0	0	0	0	0	0	0	0	0	0	11.1098	1.55586	0	0	0	0	0	0	0	0	0	0	0	0	0	0	0	0	0	0	0	0	0	0	0	0	0	0	0	0	0	0	0
Benzene, 2-methoxy-1,3,4-trimethyl-	0	0	0	0	12.5539	0.271938	0	0	0	0	0	0	0	0	0	0	0	0	0	0	0	0	0	0	0	0	0	0	0	0	0	0	0	0	0	0	0	0	0	0	0	0	0	0	0	0	0	0	0
germacrene D	0	0	0	0	0	0	0	0	0	0	0	0	0	0	0	0	0	0	0	0	0	0	0	0	0	0	0	0	0	0	0	0	0	0	0	0	0	0	0	0	0	0	0	0	0	0	0	0	0
β-farnesenea	1.05387	0.0551259	0	0	0.183117	0.0105446	0	0	0	0	0.260994	0.0181316	0.202779	0.021046	0.325959	0.0220462	0	0	0.217506	0.00983486	0.442421	0.0667618	0.323862	0.0235883	0	0	0	0	0	0	0	0	0	0	0.157692	0.00677799	0.145404	0.0133691	0.895735	0.063482	0	0	0.247211	0.0408961	0.315787	0.00470676	0.625818	0.0624466	0.28658
β-farneseneb	0	0	0	0	0	0	0.109374	0.007856	0	0	0	0	0	0	0	0	0.291749	0.0329228	0	0	0	0	0	0	0.10304	0.0138779	0.310237	0.034311	0.0453161	0.0031677	0	0	0	0	0	0	0	0	0	0	0	0	0	0	0	0	0	0	0
Alloaromadendrene	0	0	0.114414	0.0105556	0	0	0	0	0	0	0	0	0	0	0	0	0	0	0	0	0	0	0	0	0	0	0	0	0	0	0	0	0	0	0	0	0	0	0	0	0	0	0	0	0	0	0	0	0
Aromadendrene	0	0	0	0	0	0	0	0	0	0	0	0	0	0	0	0	0	0	0.0480797	0.00626389	0	0	0	0	0	0	0	0	0	0	0	0	0	0	0	0	0	0	0	0	0	0	0	0	0	0	0	0	0
Bicyclosesquiphellandrene	0	0	0	0	0	0	0	0	0	0	0	0	0	0	0	0	0	0	0	0	0	0	0	0	0	0	0	0	0	0	0	0	0	0	0	0	0	0	0	0	0	0	0	0	0	0	0	0	0
2-Isopropenyl-4a,8-dimethyl-1,2,3,4,4a,5,6,7-octahydronaphthalene	0	0	0.100517	0.00985852	0	0	0	0	0	0	0	0	0	0	0	0	0.151597	0.00964166	1.48192	0.0991687	0	0	0.847582	0.0834228	0	0	0	0	0	0	0	0	0	0	0	0	0	0	0	0	0	0	0.107617	0.0164194	0	0	0	0	0
α-Curcumene	0	0	0	0	0	0	0	0	0	0	0	0	0	0	0	0	0	0	0	0	0	0	0	0	0	0	0	0	0	0	0	0	0	0	0	0	0	0	0	0	0	0	0	0	0	0	0	0	0
α-Selinene	0	0	0	0	0	0	0.330358	0.0282985	0	0	0.238592	0.0253531	0	0	0	0	0.359962	0.019471	1.34422	0.0339342	0	0	0.488842	0.0386218	0.170379	0.00405644	0	0	0	0	0	0	0	0	0	0	0	0	0	0	0	0	0.163708	0.0176809	0	0	0	0	0
β-Selinene	0	0	24.3064	1.49139	0	0	0	0	0	0	0	0	0	0	0	0	0	0	0	0	0	0	0	0	0	0	0	0	0	0	0	0	0	0	0	0	0	0	0	0	0	0	0	0	0	0	0	0	0
α-Longipinene	0.381078	0.0225004	0	0	0	0	0	0	0	0	0	0	0	0	0	0	0	0	0	0	0	0	0	0	0	0	0	0	0	0	0	0	0	0	0	0	0	0	0	0	0	0	0	0	0	0	0	0	0
α-Zingiberene	0.137167	0.0121326	0	0	0.07239	0.0041027	0	0	0	0	0	0	0	0	0.215636	0.0277521	0	0	0	0	0	0	0	0	0	0	0	0	0	0	0	0	0	0	0	0	0	0	0	0	0	0	0	0	0	0	0	0	0
δ-Selinene	0	0	0.312991	0.0234829	0	0	0	0	0	0	0	0	0	0	0	0	0	0	0	0	0	0	0	0	0	0	0	0	0	0	0	0	0	0	0	0	0	0	0	0	0	0	0	0	0	0	0	0	0
α-Amorphene	0	0	0	0	0	0	0	0	0	0	0	0	0	0	0	0	0	0	0	0	0	0	0	0	0	0	0	0	0	0	0	0	0	0	0	0	0	0	0	0	0	0	0	0	0	0	0	0	0
Isolongifolene, 9,10-dehydro-	0	0	0.227924	0.0153785	0	0	0	0	0	0	0	0	0	0	0	0	0	0	0	0	0	0	0	0	0	0	0	0	0	0	0	0	0	0	0	0	0	0	0	0	0	0	0	0	0	0	0	0	0
α-Farnesene	0	0	0	0	0	0	0	0	0	0	0	0	0	0	0.0967337	0.00746087	0	0	0	0	0	0	0	0	0	0	0	0	0	0	0	0	0	0	0	0	0.277652	0.0311701	0	0	0	0	0	0	0	0	0	0	0
Bornyl pentanoate	0	0	0	0	0	0	0	0	0	0	0	0	0	0	0	0	0	0	0	0	0	0	0	0	0	0	0	0	0	0	0	0	0	0	0	0	0	0	0	0	0	0	0	0	0	0	0	0	0
α-Panasinsen	0	0	0	0	0.0337602	0.00201674	0	0	0	0	0	0	0	0	0	0	0	0	0	0	0	0	0	0	0	0	0	0	0	0	0	0	0	0	0	0	0	0	0	0	0	0	0	0	0	0	0	0	0
Calamenene	0	0	0	0	0	0	0	0	0	0	0	0	0	0	0	0	0	0	0	0	0	0	0	0	0	0	0	0	0	0	0	0	0	0	0	0	0	0	0	0	0	0	0	0	0	0	0	0	0
β-Sesquiphellandrene	0.198211	0.00495598	0	0	0.0452202	0.00260463	0	0	0	0	0	0	0	0	0.170065	0.00498172	0	0	0.0742121	0.0067556	0.273445	0.0274651	0	0	0	0	0	0	0	0	0	0	0	0	0	0	0.35979	0.0249118	0	0	0	0	0	0	0	0	0	0	0
3-Methyl-2-butenoic acid, 2,7-dimethyloct-7-en-5-yn-4-yl ester	0	0	0	0	0	0	0	0	0	0	0	0	0	0	0	0	0.496289	0.0632459	0.0944931	0.00824024	0	0	0	0	0	0	0	0	0	0	0	0	0	0	0	0	0	0	0	0	0	0	0	0	0	0	0	0	0
Cyclohexane, (2-nitro-2-propenyl)-	0	0	0	0	0	0	0	0	0	0	0	0	0.544161	0.0643214	0	0	0	0	0	0	0	0	0	0	0	0	0	0	0	0	0	0	0	0	0	0	0	0	0	0	0	0	0	0	0	0	0	0	0
Bicyclo[2.2.2]octane, 2-methyl-	0.190602	0.0277551	0	0	0	0	0	0	0	0	0	0	0	0	0	0	0	0	0	0	0	0	0	0	0	0	0	0	0	0	0	0	0	0	0	0	0	0	0	0	0	0	0	0	0	0	0	0	0
Longifolene	0.091042	0.0117601	0	0	0	0	0	0	0	0	0	0	0	0	0	0	0	0	0	0	0	0	0	0	0	0	0	0	0	0	0	0	0	0	0	0	0	0	0	0	0	0	0	0	0	0	0	0	0
1=SE: ± standard error
a,b,and c=diferent enantiomers of the same compound
[truncated: 29 more columns]
