# Supplementary material for: Identification of Floral Scent in Chrysanthemum Cultivars and Wild Relatives by Gas Chromatography-Mass Spectrometry
Source: Molecules. 2015 Mar 25;20(4):5346–59. doi: 10.3390/molecules20045346 (PMC6272594; doi:10.3390/molecules20045346)
Supplement: Supplementary file 1 [file molecules-20-05346-s001.zip › Table S2.xls]

## Sheet: Sheet1
Table S2. Similarity rates of fragrance pattern in 29 chrysanthemum cultivars and 10 wild relatives.
Similarity	1	2	3	4	5	6	7	8	9	10	11	12	13	14	15	16	17	18	19	20	21	22	23	24	25	26	27	28	29	30	31	32	33	34	35	36	37	38	39
1	1	0.698	0.179	0.0722675	0.826	0.264	0.0831508	0.0680458	0.276	0.0110582	0.0277673	0.642	0.51	0.923	0.595	0.0398929	0.677	0.146	0.822	0.107962	0.791	0.794	0.00673528	0.0429491	0.00135134	0.279	0.0105393	0.0551415	0.0186965	0.951	0.176	0.556	0.969	0.965	0.0126613	0.164	0.0110508	0.319	0.967
2	0	1	0.186	0.110813	0.717	0.404	0.106561	0.0290222	0.248	0.0296252	0.0014269	0.494	0.595	0.696	0.556	0.0633007	0.544	0.272	0.629	0.12536	0.604	0.53	0.0137662	0.0383297	0.00728324	0.401	0.00064764	0.0474959	0.00225566	0.627	0.171	0.389	0.638	0.66	0.0809592	0.151	0.0039641	0.331	0.689
3	0	0	1	0.645	0.321	0.42	0.537	0.552	0.335	0.279	0.281	0.358	0.299	0.165	0.191	0.415	0.0890837	0.178	0.191	0.342	0.179	0.233	0.323	0.251	0.288	0.217	0.254	0.0114535	0.305	0.110145	0.0728415	0.0966887	0.171	0.15	0.0526893	0.0636048	0.0481569	0.186	0.153
4	0	0	0	1	0.184	0.172	0.52	0.653	0.451	0.451	0.437	0.38	0.113975	0.0505359	0.0670103	0.154	0.00218869	0.112846	0.0967978	0.367	0.129317	0.201	0.462	0.388	0.424	0.014704	0.331	0.00204588	0.529	0.0192731	0.0351116	0.0052482	0.0328167	0.0456765	0.0552689	0.0146667	0.209	0.0287132	0.0477497
5	0	0	0	0	1	0.598	0.215	0.0532959	0.38	0.0194642	0.0232907	0.69	0.624	0.776	0.662	0.196	0.582	0.5	0.805	0.26	0.82	0.661	0.00320408	0.105659	0.00351661	0.281	0.0296668	0.063413	0.0145587	0.735	0.327	0.563	0.738	0.781	0.146	0.359	0.0515542	0.366	0.795
6	0	0	0	0	0	1	0.436	0.00459147	0.222	0.022955	0.0263059	0.259	0.702	0.312	0.418	0.523	0.157	0.308	0.391	0.287	0.281	0.166	0.00897069	0.00760285	0.0254497	0.473	0.0202804	0.0470654	0.0189961	0.148	0.0971388	0.0868878	0.146	0.238	0.284	0.0412933	0.0223882	0.397	0.257
7	0	0	0	0	0	0	1	0.307	0.518	0.373	0.155	0.44	0.321	0.192	0.249	0.844	0.156	0.148	0.149	0.765	0.149	0.246	0.373	0.324	0.411	0.406	0.0981804	0.0111969	0.438	0.122303	0.0613659	0.161	0.0947996	0.144	0.131968	0.0992844	0.224	0.316	0.153
8	0	0	0	0	0	0	0	1	0.319	0.405	0.442	0.213	0.00650423	0.0660872	0.0330016	0.0696882	0.0492715	0.0322249	0.0542546	0.145	0.0776742	0.164	0.368	0.337	0.381	0.00335826	0.605	0.0159447	0.423	0.0661681	0.00568639	0.047037	0.0747781	0.0656908	0.0149475	0.0326721	0.015272	0.0271242	0.0642195
9	0	0	0	0	0	0	0	0	1	0.296	0.153	0.587	0.197	0.234	0.211	0.266	0.137438	0.217	0.295	0.61	0.289	0.315	0.283	0.263	0.274	0.0235515	0.153	0.00328195	0.328	0.208	0.106622	0.143	0.24	0.232	0.0259265	0.103579	0.121792	0.113492	0.235
10	0	0	0	0	0	0	0	0	0	1	0.421	0.177	0.033377	0.0213237	0.025942	0.148	0.0167591	0.0132492	0.029131	0.221	0.0149486	0.197	0.634	0.527	0.617	0.0214943	0.165	0.0223687	0.643	0.0151393	0.0234328	0.0141661	0.00721608	0.0164036	0.0362744	0.0116975	0.0676097	0.0269447	0.018229
11	0	0	0	0	0	0	0	0	0	0	1	0.108768	0.0212514	0.0187881	0.0209128	0.113994	0.0356639	0.0482776	0.00581588	0.215	0.0551461	0.198	0.427	0.359	0.434	0.00775812	0.454	0.0180542	0.435	0.0279508	0.0247448	0.0686377	0.0407641	0.0217511	0.0130509	0.0651663	0.104538	0.010539	0.0235524
12	0	0	0	0	0	0	0	0	0	0	0	1	0.357	0.596	0.484	0.232	0.485	0.406	0.582	0.609	0.668	0.638	0.187	0.221	0.131385	0.155	0.105141	0.0255178	0.241	0.589	0.274	0.5	0.625	0.599	0.0879507	0.361	0.292	0.241	0.611
13	0	0	0	0	0	0	0	0	0	0	0	0	1	0.575	0.698	0.373	0.574	0.255	0.643	0.201	0.435	0.365	0.0228404	0.0059566	0.0161934	0.58	0.00125277	0.0479978	0.0188455	0.445	0.105217	0.308	0.445	0.496	0.283	0.0495787	0.0102201	0.481	0.532
14	0	0	0	0	0	0	0	0	0	0	0	0	0	1	0.706	0.162	0.779	0.287	0.866	0.126497	0.767	0.776	0.0202313	0.0487246	0.00702963	0.479	0.00133059	0.0520247	0.00616969	0.936	0.193	0.605	0.916	0.942	0.140656	0.226	0.0171447	0.569	0.957
15	0	0	0	0	0	0	0	0	0	0	0	0	0	0	1	0.201	0.711	0.504	0.799	0.204	0.632	0.588	0.0266935	0.0859185	0.00235086	0.559	0.000530266	0.032534	0.0146193	0.592	0.293	0.651	0.55	0.576	0.226	0.434	0.0883413	0.45	0.644
16	0	0	0	0	0	0	0	0	0	0	0	0	0	0	0	1	0.171	0.11465	0.108171	0.626	0.0943614	0.119044	0.162	0.130066	0.199	0.447	0.0346021	0.0212009	0.16	0.11203	0.0578113	0.166	0.0630721	0.136915	0.0910038	0.0873732	0.117523	0.379	0.134419
17	0	0	0	0	0	0	0	0	0	0	0	0	0	0	0	0	1	0.494	0.684	0.140618	0.672	0.63	0.026033	0.0851332	0.00228512	0.356	0.00947217	0.0239658	0.00357167	0.73	0.279	0.693	0.681	0.694	0.139419	0.445	0.0807439	0.649	0.725
18	0	0	0	0	0	0	0	0	0	0	0	0	0	0	0	0	0	1	0.385	0.269	0.467	0.247	0.00587951	0.172	0.0157272	0.107278	0.0267983	0.0124152	0.00253211	0.124542	0.468	0.522	0.109333	0.108654	0.359	0.709	0.122426	0.529	0.154
19	0	0	0	0	0	0	0	0	0	0	0	0	0	0	0	0	0	0	1	0.136003	0.709	0.691	0.0156372	0.0478367	0.0131594	0.284	0.00573712	0.0478618	0.0010421	0.78	0.197	0.537	0.776	0.804	0.161	0.198	0.00830144	0.551	0.808
20	0	0	0	0	0	0	0	0	0	0	0	0	0	0	0	0	0	0	0	1	0.235	0.25	0.254	0.241	0.211	0.174	0.0971608	0.0035134	0.314	0.0901204	0.149	0.198	0.10404	0.102308	0.0805579	0.22	0.384	0.152	0.115611
21	0	0	0	0	0	0	0	0	0	0	0	0	0	0	0	0	0	0	0	0	1	0.696	0.178	0.133409	0.194	0.249	0.0226236	0.0382314	0.0354589	0.781	0.355	0.691	0.758	0.775	0.228	0.496	0.228	0.294	0.798
22	0	0	0	0	0	0	0	0	0	0	0	0	0	0	0	0	0	0	0	0	0	1	0.241	0.514	0.201	0.24	0.0487548	0.0251665	0.467	0.787	0.198	0.561	0.791	0.777	0.0591765	0.282	0.171	0.326	0.788
23	0	0	0	0	0	0	0	0	0	0	0	0	0	0	0	0	0	0	0	0	0	0	1	0.596	0.922	0.0325863	0.106027	0.0178651	0.673	0.0186402	0.0141496	0.0192671	0.00497635	0.0148584	0.0291172	0.00903634	0.0987285	0.0267959	0.017744
24	0	0	0	0	0	0	0	0	0	0	0	0	0	0	0	0	0	0	0	0	0	0	0	1	0.545	0.002703	0.0994158	0.0148869	0.867	0.0533663	0.0992248	0.143	0.0456313	0.046952	0.0847018	0.18	0.0353174	0.00891602	0.0532737
25	0	0	0	0	0	0	0	0	0	0	0	0	0	0	0	0	0	0	0	0	0	0	0	0	1	0.0512403	0.121847	0.0154913	0.656	0.00295392	0.02051	0.00160358	0.00813047	0.00535434	0.0212091	0.0138028	0.0475922	0.00765386	0.00587964
26	0	0	0	0	0	0	0	0	0	0	0	0	0	0	0	0	0	0	0	0	0	0	0	0	0	1	0.0166257	0.0328389	0.0236548	0.331	0.065527	0.281	0.294	0.332	0.205	0.107793	0.0158162	0.363	0.412
27	0	0	0	0	0	0	0	0	0	0	0	0	0	0	0	0	0	0	0	0	0	0	0	0	0	0	1	0.0158123	0.169	0.00603526	0.0044767	0.00418322	0.0106805	0.000864732	0.0165515	0.0133239	0.0593241	0.0038086	0.00178178
28	0	0	0	0	0	0	0	0	0	0	0	0	0	0	0	0	0	0	0	0	0	0	0	0	0	0	0	1	0.018573	0.0463009	0.00202919	0.0225316	0.0474463	0.0530065	0.00787658	0.000411453	0.0181868	0.0204502	0.0525727
29	0	0	0	0	0	0	0	0	0	0	0	0	0	0	0	0	0	0	0	0	0	0	0	0	0	0	0	0	1	0.0126751	0.00797646	0.00182346	0.0268584	0.0172798	0.0310458	0.00645634	0.185	0.0203113	0.0106273
30	0	0	0	0	0	0	0	0	0	0	0	0	0	0	0	0	0	0	0	0	0	0	0	0	0	0	0	0	0	1	0.196	0.647	0.969	0.989	0.0267812	0.251	0.0217103	0.332	0.988
31	0	0	0	0	0	0	0	0	0	0	0	0	0	0	0	0	0	0	0	0	0	0	0	0	0	0	0	0	0	0	1	0.418	0.19	0.17	0.13387	0.484	0.0733902	0.0951755	0.199
32	0	0	0	0	0	0	0	0	0	0	0	0	0	0	0	0	0	0	0	0	0	0	0	0	0	0	0	0	0	0	0	1	0.589	0.592	0.166	0.683	0.119758	0.254	0.63
33	0	0	0	0	0	0	0	0	0	0	0	0	0	0	0	0	0	0	0	0	0	0	0	0	0	0	0	0	0	0	0	0	1	0.971	0.0106375	0.196	0.00258042	0.309	0.964
34	0	0	0	0	0	0	0	0	0	0	0	0	0	0	0	0	0	0	0	0	0	0	0	0	0	0	0	0	0	0	0	0	0	1	0.0255887	0.191	0.00913139	0.347	0.99
35	0	0	0	0	0	0	0	0	0	0	0	0	0	0	0	0	0	0	0	0	0	0	0	0	0	0	0	0	0	0	0	0	0	0	1	0.22	0.0276489	0.291	0.0522675
36	0	0	0	0	0	0	0	0	0	0	0	0	0	0	0	0	0	0	0	0	0	0	0	0	0	0	0	0	0	0	0	0	0	0	0	1	0.229	0.111335	0.234
37	0	0	0	0	0	0	0	0	0	0	0	0	0	0	0	0	0	0	0	0	0	0	0	0	0	0	0	0	0	0	0	0	0	0	0	0	1	0.00141666	0.0208754
38	0	0	0	0	0	0	0	0	0	0	0	0	0	0	0	0	0	0	0	0	0	0	0	0	0	0	0	0	0	0	0	0	0	0	0	0	0	1	0.356
39	0	0	0	0	0	0	0	0	0	0	0	0	0	0	0	0	0	0	0	0	0	0	0	0	0	0	0	0	0	0	0	0	0	0	0	0	0	0	1
